# Supplementary material for: Infertile human endometrial organoid apical protein secretions are dysregulated and impair trophoblast progenitor cell adhesion
Source: Front Endocrinol (Lausanne). 2022 Dec 14;13:1067648. doi: 10.3389/fendo.2022.1067648 (PMC9794621; doi:10.3389/fendo.2022.1067648)
Supplement: Supplementary file 3 [file Table_3.xlsx]

## Sheet: Supp 1
Supplemental Table 3. Significantly decreased proteins in infertile E2+MPA+cAMP treated IOF with at least 1.5-fold change compared to fertile IOF.
p-value	Student's T-test Difference	Fold Change	Protein names	Gene names
0.00824514	-2.74573	6.70728	Lupus La protein	SSB
0.012638	-2.32459	5.00923	Myosin-10	MYH10
0.0356505	-2.30734	4.94968	X-ray repair cross-complementing protein 6	XRCC6
0.000556748	-2.23825	4.71824	Heat shock-related 70 kDa protein 2	HSPA2
0.0133103	-2.16145	4.47364	Stress-70 protein, mitochondrial	HSPA9
0.0309163	-2.03483	4.09774	WD repeat-containing protein 61;WD repeat-containing protein 61, N-terminally processed	WDR61
0.0168989	-2.03104	4.087	NAD(P)H dehydrogenase [quinone] 1	NQO1
0.0169681	-2.019	4.05303	Protein RCC2	RCC2
0.0479167	-1.99474	3.98544	Aconitate hydratase, mitochondrial	ACO2
0.00720696	-1.94942	3.86219	Hexokinase-1	HK1
0.0438715	-1.81392	3.51597	CAD protein;Glutamine-dependent carbamoyl-phosphate synthase;Aspartate carbamoyltransferase;Dihydroorotase	CAD
0.0338677	-1.74338	3.34818	Heterogeneous nuclear ribonucleoprotein D0	HNRNPD
0.0406161	-1.73769	3.33502	Tubulin beta-3 chain	TUBB3
8.9768e-05	-1.73253	3.32309	Rhophilin-2	RHPN2
0.0489437	-1.64611	3.12988	Malate dehydrogenase, mitochondrial;Malate dehydrogenase	MDH2
0.00879997	-1.62532	3.0851	High mobility group protein B1;Putative high mobility group protein B1-like 1	HMGB1;HMGB1P1
0.0405288	-1.62397	3.08223	Neutral alpha-glucosidase AB	GANAB
0.0083274	-1.57996	2.98962	Unconventional myosin-Id	MYO1D
0.0238748	-1.51487	2.85773	DNA damage-binding protein 1	DDB1
0.00872157	-1.51405	2.8561	Guanine nucleotide-binding protein subunit alpha-13	GNA13
0.0156943	-1.51131	2.85068	Phosphoribosylformylglycinamidine synthase	PFAS
0.0133839	-1.50753	2.84322	Protein-glutamate O-methyltransferase	ARMT1
0.0496092	-1.46037	2.75179	Spectrin alpha chain, non-erythrocytic 1	SPTAN1
0.0193398	-1.41109	2.65938	Heterogeneous nuclear ribonucleoproteins A2/B1	HNRNPA2B1;HNRPA2B1
0.020736	-1.37462	2.593	Tubulin polymerization-promoting protein family member 3	TPPP3
0.0023593	-1.36808	2.58126	DNA-(apurinic or apyrimidinic site) lyase;DNA-(apurinic or apyrimidinic site) lyase, mitochondrial	APEX1
0.000159315	-1.31145	2.48192	Serine/threonine-protein kinase TAO1	TAOK1
0.00888079	-1.29886	2.46034	Kallikrein-6	KLK6
0.0493229	-1.28135	2.43067	Spermine synthase	SMS
0.0169559	-1.27633	2.42222	Chromobox protein homolog 3	CBX3
0.0235884	-1.24948	2.37756	Acidic leucine-rich nuclear phosphoprotein 32 family member B	ANP32B
0.00311629	-1.24021	2.36232	Profilin	PFN2
0.02551	-1.21648	2.32379	STE20-like serine/threonine-protein kinase	SLK
0.0219013	-1.2102	2.3137	Indoleamine 2,3-dioxygenase 1	IDO1
0.000459665	-1.20811	2.31035	Charged multivesicular body protein 2a	CHMP2A
0.0237302	-1.20743	2.30926	Nucleolin	NCL
0.0342854	-1.18411	2.27224	60S ribosomal protein L31	RPL31
0.0374556	-1.1757	2.25903	Hepatoma-derived growth factor	HDGF
0.0391346	-1.17119	2.25198	Ribosomal protein L15;60S ribosomal protein L15	RPL15
0.0343973	-1.16234	2.23821	Peptidyl-prolyl cis-trans isomerase FKBP3	FKBP3
0.00312187	-1.14873	2.21719	Dipeptidyl peptidase 4;Dipeptidyl peptidase 4 membrane form;Dipeptidyl peptidase 4 soluble form	DPP4
0.021275	-1.14125	2.20572	Aldehyde dehydrogenase family 3 member B1	ALDH3B1
0.0109931	-1.1353	2.19664	Choline transporter-like protein 4	SLC44A4
0.031934	-1.1319	2.19148	Sorbitol dehydrogenase	SORD
0.0472833	-1.11649	2.16818	Actin, alpha skeletal muscle;Actin, alpha cardiac muscle 1;Actin, gamma-enteric smooth muscle;Actin, aortic smooth muscle	ACTA1;ACTC1;ACTG2;ACTA2
0.0102322	-1.10983	2.15821	Heterogeneous nuclear ribonucleoprotein A/B	HNRNPAB
0.0312171	-1.10642	2.1531	2,3-cyclic-nucleotide 3-phosphodiesterase	CNP
0.0214347	-1.10127	2.14544	Heterogeneous nuclear ribonucleoprotein A1;Heterogeneous nuclear ribonucleoprotein A1, N-terminally processed;Heterogeneous nuclear ribonucleoprotein A1-like 2	HNRNPA1;HNRNPA1L2
0.00841723	-1.09295	2.1331	Phosphoserine aminotransferase	PSAT1
0.0135371	-1.08632	2.12332	Neuropilin-1	NRP1
0.00833436	-1.08342	2.11905	Charged multivesicular body protein 4a	CHMP4A
0.00975141	-1.0722	2.10263	Vacuolar protein sorting-associated protein 26A	VPS26A
0.0158002	-1.04583	2.06456	Proteasome subunit alpha type;Proteasome subunit alpha type-2	PSMA2
0.0214929	-1.03103	2.04348	Proteasome subunit beta type;Proteasome subunit beta type-8	PSM8;PSMB8
0.00192615	-1.02882	2.04036	Unconventional myosin-Ib	MYO1B
0.00358535	-1.0267	2.03736	Syntaxin-binding protein 2	STXBP2
0.0246289	-1.0207	2.02891	Protein SET;Protein SETSIP	SET;SETSIP
0.0467286	-1.00661	2.00919	60S ribosomal protein L18a	RPL18A
0.0384696	-0.999366	1.99912	60S ribosomal protein L7	RPL7
0.0295144	-0.996828	1.99561	NAD(P)H-hydrate epimerase	APOA1BP
0.00680101	-0.994688	1.99265	Pirin	PIR
0.0233379	-0.994286	1.99209	Charged multivesicular body protein 5	CHMP5
0.00383062	-0.9755	1.96632	Protein XRP2	RP2
0.0460755	-0.963792	1.95043	60S ribosomal protein L18	RPL18
0.00426176	-0.958012	1.94263	Guanine nucleotide-binding protein G(i) subunit alpha-2	GNAI2
0.00277925	-0.956894	1.94113	Vacuolar protein sorting-associated protein 4B	VPS4B
0.0146559	-0.953795	1.93696	Aminopeptidase B	RNPEP
0.039021	-0.950623	1.93271	S-adenosylmethionine synthase isoform type-2	MAT2A
0.00616151	-0.944738	1.92484	Rho GTPase-activating protein 18	ARHGAP18
0.0123942	-0.938682	1.91678	Galactokinase	GALK1
0.0335507	-0.926007	1.90001	60S ribosomal protein L22	RPL22
0.0324696	-0.922752	1.89573	60S ribosomal protein L4	RPL4
0.0170037	-0.905722	1.87348	Pyridoxal kinase	PDXK
0.00902741	-0.902087	1.86877	Transketolase	TKT
0.046562	-0.890501	1.85382	3-hydroxybutyrate dehydrogenase type 2	BDH2
0.0276913	-0.876027	1.83531	Calreticulin	CALR
0.0420676	-0.873445	1.83203	BRO1 domain-containing protein BROX	BROX
0.00734662	-0.871276	1.82928	Proteasome subunit beta type-4	PSMB4
0.0311958	-0.858405	1.81303	Sodium/potassium-transporting ATPase subunit beta-1	ATP1B1
0.0108787	-0.847622	1.79953	4-trimethylaminobutyraldehyde dehydrogenase	ALDH9A1
0.0452683	-0.825568	1.77223	Vacuolar protein sorting-associated protein 29	VPS29
0.00749421	-0.825454	1.77209	Ras-related protein Rab-35	RAB35
0.00302127	-0.823579	1.76979	UPF0553 protein C9orf64	C9orf64
0.0116924	-0.822446	1.7684	Serine/threonine-protein phosphatase PP1-beta catalytic subunit;Serine/threonine-protein phosphatase	PPP1CB
0.00593236	-0.806144	1.74853	Proteasome subunit beta type-5	PSMB5
0.0150718	-0.797272	1.73781	Bifunctional purine biosynthesis protein PURH;Phosphoribosylaminoimidazolecarboxamide formyltransferase;IMP cyclohydrolase	ATIC
0.0309794	-0.784953	1.72304	Annexin A4;Annexin	ANXA4
0.00684513	-0.783331	1.7211	GTPase NRas	NRAS
0.0368258	-0.77823	1.71502	Actin-related protein 2	ACTR2
0.0195934	-0.774874	1.71104	Enolase-phosphatase E1	ENOPH1
0.00479025	-0.774448	1.71054	Guanine nucleotide-binding protein G(I)/G(S)/G(T) subunit beta-1	GNB1
0.000108417	-0.772091	1.70774	Charged multivesicular body protein 3	CHMP3
0.038477	-0.769384	1.70454	Thioredoxin reductase 1, cytoplasmic	TXNRD1
0.0485049	-0.76594	1.70048	Guanine nucleotide-binding protein subunit alpha-11	GNA11
0.0351406	-0.757154	1.69015	Nuclear transport factor 2	NUTF2
0.0238277	-0.752543	1.68476	Glutathione S-transferase P	GSTP1
0.0497431	-0.751742	1.68382	3-mercaptopyruvate sulfurtransferase;Sulfurtransferase	MPST
0.0257742	-0.747768	1.67919	Tyrosine-protein kinase FRK	FRK
0.0486932	-0.745556	1.67662	26S protease regulatory subunit 4	PSMC1
0.00291419	-0.740676	1.67096	Ras-related protein Rap-1b;Ras-related protein Rap-1b-like protein	RAP1B
0.0144976	-0.734437	1.66375	Transaldolase	TALDO1
0.0253158	-0.717692	1.64455	Actin-related protein 2/3 complex subunit 1B	ARPC1B
0.040396	-0.714299	1.64069	Glyceraldehyde-3-phosphate dehydrogenase	GAPDH
0.00582101	-0.712916	1.63911	Proteasome subunit alpha type-5	PSMA5
0.00968837	-0.709044	1.63472	60S ribosomal protein L10a	RPL10A
0.0257041	-0.708176	1.63374	Hypoxanthine-guanine phosphoribosyltransferase	HPRT1
0.00303796	-0.705339	1.63053	Myeloid-associated differentiation marker	MYADM
0.0487477	-0.697313	1.62148	Guanine nucleotide-binding protein G(i) subunit alpha-1	GNAI1
0.00218585	-0.694187	1.61797	Ras-related protein R-Ras2	RRAS2
0.0164864	-0.685772	1.60856	Charged multivesicular body protein 1b	CHMP1B
0.0453315	-0.6854	1.60815	Proteasome subunit beta type-1	PSMB1
0.00346523	-0.675665	1.59733	Proliferation-associated protein 2G4	PA2G4
0.049116	-0.671127	1.59232	Purine nucleoside phosphorylase	PNP
0.0137504	-0.665157	1.58574	Guanine nucleotide-binding protein G(s) subunit alpha isoforms XLas;Guanine nucleotide-binding protein G(s) subunit alpha isoforms short	GNAS
0.00277536	-0.659041	1.57903	Proteasome subunit alpha type-7	PSMA7
0.00232934	-0.658656	1.57861	cAMP-dependent protein kinase type I-alpha regulatory subunit;cAMP-dependent protein kinase type I-alpha regulatory subunit, N-terminally processed	PRKAR1A
0.0145202	-0.658148	1.57806	Acylamino-acid-releasing enzyme	APEH
0.0262993	-0.645112	1.56386	Ras-related protein Ral-B	RALB
0.00361465	-0.63781	1.55597	Ezrin	EZR
0.0345321	-0.632112	1.54983	Epidermal growth factor receptor kinase substrate 8-like protein 2	EPS8L2
0.00170719	-0.622966	1.54004	Moesin	MSN
0.0109343	-0.622794	1.53985	Proteasome subunit alpha type-1	PSMA1
0.0156271	-0.619962	1.53683	Ras-related protein Rap-1A	RAP1A
0.00812613	-0.61885	1.53565	Proteasome subunit alpha type-3	PSMA3
0.0256573	-0.615189	1.53176	Alcohol dehydrogenase class-3	ADH5
0.0205887	-0.613958	1.53045	N(G),N(G)-dimethylarginine dimethylaminohydrolase 1	DDAH1
0.0105175	-0.613707	1.53019	Leukocyte elastase inhibitor	SERPINB1
0.0252927	-0.612896	1.52933	Cytosolic non-specific dipeptidase	CNDP2
0.044742	-0.598011	1.51363	Leukotriene A-4 hydrolase	LTA4H
0.00439545	-0.597017	1.51259	Proteasome subunit alpha type-4;Proteasome subunit alpha type;Proteasome subunit beta type	PSMA4
0.0057392	-0.596427	1.51197	Transforming protein RhoA	RHOA
