# Supplementary material for: Infertile human endometrial organoid apical protein secretions are dysregulated and impair trophoblast progenitor cell adhesion
Source: Front Endocrinol (Lausanne). 2022 Dec 14;13:1067648. doi: 10.3389/fendo.2022.1067648 (PMC9794621; doi:10.3389/fendo.2022.1067648)
Supplement: Supplementary file 4 [file Table_4.xlsx]

## Sheet: Supp 2
Supplemental Table 4. Significantly increased proteins in infertile E2+MPA+cAMP treated IOF with at least 1.5-fold change compared to fertile IOF.
p-value	Student's T-test Difference Infertile E MPA cAMP_Fertile E MPA cAMP	Fold Change	Protein names	Gene names
0.0140343	2.88586	7.39146	Plastin-2	LCP1
0.0480622	2.26598	4.80982	Ribonuclease pancreatic	RNASE1
0.00304691	2.05747	4.16257	Pro-cathepsin H;Cathepsin H mini chain;Cathepsin H;Cathepsin H heavy chain;Cathepsin H light chain	CTSH
0.028268	1.93466	3.82288	BPI fold-containing family B member 1	BPIFB1
0.0239277	1.72579	3.30761	Mucin-5AC	MUC5AC
0.0119566	1.63617	3.10839	Periplakin	PPL
0.013285	1.38827	2.61764	Beta-1,4-galactosyltransferase 1;Lactose synthase A protein;N-acetyllactosamine synthase;Beta-N-acetylglucosaminylglycopeptide beta-1,4-galactosyltransferase;Beta-N-acetylglucosaminyl-glycolipid beta-1,4-galactosyltransferase;Processed beta-1,4-galactosyltransferase 1	B4GALT1
0.0203218	1.33928	2.53025	Protein-lysine 6-oxidase	LOX
0.0211397	1.27949	2.42753	Clusterin;Clusterin beta chain;Clusterin alpha chain;Clusterin	CLU
0.0363552	1.22339	2.33495	Sulfhydryl oxidase 1	QSOX1
0.0416872	0.981897	1.97506	Complement decay-accelerating factor	CD55
0.0142953	0.977958	1.96967	Laminin subunit gamma-2	LAMC2
0.0277735	0.967485	1.95543	Deoxyribonuclease-2-alpha	DNASE2
0.0399422	0.895081	1.85971	N-acetylglucosamine-6-sulfatase	GNS
0.0386643	0.883272	1.84455	Epididymal secretory protein E1	NPC2
0.0310063	0.776255	1.71268	CTP synthase 1;CTP synthase	CTPS1
0.0294009	0.717377	1.64419	Transmembrane protein 132A	TMEM132A
0.0452217	0.702396	1.6272	Phospholipid transfer protein	PLTP
0.00757391	0.599232	1.51491	Poliovirus receptor	PVR
