# Supplementary material for: Infertile human endometrial organoid apical protein secretions are dysregulated and impair trophoblast progenitor cell adhesion
Source: Front Endocrinol (Lausanne). 2022 Dec 14;13:1067648. doi: 10.3389/fendo.2022.1067648 (PMC9794621; doi:10.3389/fendo.2022.1067648)
Supplement: Supplementary file 5 [file Table_5.xlsx]

## Sheet: Supp 5
Supplemental Table 5. Top 15 enriched KEGG pathways in infertile E2+MPA+cAMP treated IOF with at least 1.5-fold reduction compared to fertile IOF.
Category	Term	Count	PValue	LOG(P-value)	Fold Enrichment	Benjamini	Genes
KEGG_PATHWAY	Proteasome	11	1.7e-10	9.76955	18.954	3.8e-08	PSMA5, PSMA3, PSMB4, PSMA4, PSMB5, PSMA1, PSMA2, PSMC1, PSMB1, PSMB8, PSMA7
KEGG_PATHWAY	Parkinson disease	14	2.4e-05	4.61979	4.17169	0.0028	GNAI1, PSMA7, GNAI2, PSMA5, PSMA3, PSMB4, PSMA4, PSMB5, PSMA1, TUBB3, PSMA2, PSMC1, PSMB1, GNAS
KEGG_PATHWAY	Endocytosis	13	6.3e-05	4.20066	4.10521	0.004	ACTR2, VPS29, ARPC1B, VPS4B, VPS26A, HSPA2, RHOA, CHMP1B, RAB35, CHMP2A, CHMP3, CHMP4A, CHMP5
KEGG_PATHWAY	Spinocerebellar ataxia	10	6.9e-05	4.16115	5.54281	0.004	PSMA5, PSMA3, PSMB4, PSMA4, PSMB5, PSMA1, PSMA2, PSMC1, PSMB1, PSMA7
KEGG_PATHWAY	Amyotrophic lateral sclerosis	15	0.00016	3.79588	3.2663	0.0063	PSMA7, PSMA5, PSMA3, PSMB4, PSMA4, PSMB5, PSMA1, TUBB3, PSMA2, PSMC1, HNRNPA2B1, PSMB1, HNRNPA1, HNRNPA1L2, PFN2
KEGG_PATHWAY	Pathogenic Escherichia coli infection	11	0.00016	3.79588	4.4258	0.0063	GNA13, MYO1D, ACTR2, MYO1B, TUBB3, NCL, ARPC1B, EZR, MYH10, GAPDH, RHOA
KEGG_PATHWAY	Regulation of actin cytoskeleton	11	0.00037	3.4318	3.99947	0.012	GNA13, PPP1CB, ACTR2, NRAS, ARPC1B, RRAS2, MSN, EZR, MYH10, RHOA, PFN2
KEGG_PATHWAY	Cysteine and methionine metabolism	6	0.00041	3.38722	9.32496	0.012	MPST, MAT2A, PSAT1, MDH2, SMS, ENOPH1
KEGG_PATHWAY	Carbon metabolism	8	0.00056	3.25181	5.51389	0.013	PSAT1, MDH2, TALDO1, ACO2, TKT, GAPDH, ADH5, HK1
KEGG_PATHWAY	Prion disease	12	0.00057	3.24413	3.48405	0.013	PSMA5, PSMA3, PSMB4, PSMA4, PSMB5, PSMA1, PSMA2, TUBB3, PSMC1, PSMB1, HSPA2, PSMA7
KEGG_PATHWAY	Long-term depression	6	0.00087	3.06048	7.92621	0.017	GNA13, NRAS, GNA11, GNAS, GNAI1, GNAI2
KEGG_PATHWAY	Platelet activation	8	0.00088	3.05552	5.11369	0.017	GNA13, RAP1B, PPP1CB, RAP1A, GNAS, GNAI1, RHOA, GNAI2
KEGG_PATHWAY	Vascular smooth muscle contraction	8	0.0014	2.85387	4.73207	0.024	GNA13, ACTA2, PPP1CB, GNA11, GNAS, MYH10, RHOA, ACTG2
KEGG_PATHWAY	Biosynthesis of amino acids	6	0.0024	2.61979	6.34097	0.039	MAT2A, PSAT1, TALDO1, ACO2, TKT, GAPDH
KEGG_PATHWAY	Alzheimer disease	13	0.0029	2.5376	2.68335	0.042	PSMA7, PSMA5, PSMA3, PSMB4, NRAS, PSMA4, PSMB5, PSMA1, TUBB3, PSMA2, PSMC1, PSMB1, GAPDH
