# Supplementary material for: Infertile human endometrial organoid apical protein secretions are dysregulated and impair trophoblast progenitor cell adhesion
Source: Front Endocrinol (Lausanne). 2022 Dec 14;13:1067648. doi: 10.3389/fendo.2022.1067648 (PMC9794621; doi:10.3389/fendo.2022.1067648)
Supplement: Supplementary file 6 [file Table_6.xlsx]

## Sheet: Supp 6
Supplemental Table 6. Top 15 enriched Gene Ontologies (Biological Process, Cellular Component and Molecular Function) in infertile E2+MPA+cAMP treated IOF with at least 1.5-fold reduction compared to fertile IOF.
Category	Term	Count	PValue	LOG(P-value)	Fold Enrichment	Benjamini	Genes
GOTERM_BP_DIRECT	proteasomal protein catabolic process	11	1.8e-14	13.7447	46.9677	1.1e-11	PSMA5, DDB1, PSMA3, PSMB4, PSMA4, PSMB5, PSMA1, PSMA2, PSMB1, PSMB8, PSMA7
GOTERM_BP_DIRECT	proteasomal ubiquitin-independent protein catabolic process	10	1.9e-14	13.7212	63.1187	1.1e-11	PSMA5, PSMA3, PSMB4, PSMA4, PSMB5, PSMA1, PSMA2, PSMB1, PSMB8, PSMA7
GOTERM_BP_DIRECT	viral budding from plasma membrane	6	2.6e-08	7.58503	62.217	9.9e-06	VPS4B, CHMP1B, CHMP2A, CHMP3, CHMP4A, CHMP5
GOTERM_BP_DIRECT	proteolysis involved in cellular protein catabolic process	8	4e-08	7.39794	23.7017	1.1e-05	PSMA3, PSMB4, PSMA4, PSMA1, PSMA2, PSMB1, PSMB8, PSMA7
GOTERM_BP_DIRECT	nuclear envelope reassembly	6	1.1e-07	6.95861	48.391	2.5e-05	VPS4B, CHMP1B, CHMP2A, CHMP3, CHMP4A, CHMP5
GOTERM_BP_DIRECT	proteasome-mediated ubiquitin-dependent protein catabolic process	12	2.2e-07	6.65758	8.25628	4.2e-05	PSMA5, DDB1, PSMA3, PSMB4, PSMA4, PSMB5, PSMA1, PSMA2, PSMC1, PSMB1, PSMB8, PSMA7
GOTERM_BP_DIRECT	viral budding via host ESCRT complex	6	3.3e-07	6.48149	39.5926	5.3e-05	VPS4B, CHMP1B, CHMP2A, CHMP3, CHMP4A, CHMP5
GOTERM_BP_DIRECT	multivesicular body sorting pathway	6	4.2e-07	6.37675	37.8712	5.9e-05	VPS4B, CHMP1B, CHMP2A, CHMP3, CHMP4A, CHMP5
GOTERM_BP_DIRECT	regulation of mitotic spindle assembly	6	5.3e-07	6.27572	36.2932	6.6e-05	VPS4B, CHMP1B, CHMP2A, CHMP3, CHMP4A, CHMP5
GOTERM_BP_DIRECT	multivesicular body-lysosome fusion	5	6.6e-07	6.18046	65.9877	6.8e-05	CHMP1B, CHMP2A, CHMP3, CHMP4A, CHMP5
GOTERM_BP_DIRECT	vesicle fusion with vacuole	5	6.6e-07	6.18046	65.9877	6.8e-05	CHMP1B, CHMP2A, CHMP3, CHMP4A, CHMP5
GOTERM_BP_DIRECT	plasma membrane repair	6	9.9e-07	6.00436	32.2607	9.3e-05	VPS4B, CHMP1B, CHMP2A, CHMP3, CHMP4A, CHMP5
GOTERM_BP_DIRECT	nucleus organization	6	1.2e-06	5.92082	31.1085	0.0001	VPS4B, CHMP1B, CHMP2A, CHMP3, CHMP4A, CHMP5
GOTERM_BP_DIRECT	multivesicular body assembly	6	2e-06	5.69897	28.098	0.00015	VPS4B, CHMP1B, CHMP2A, CHMP3, CHMP4A, CHMP5
GOTERM_BP_DIRECT	ubiquitin-dependent protein catabolic process via the multivesicular body sorting pathway	6	2e-06	5.69897	28.098	0.00015	VPS4B, CHMP1B, CHMP2A, CHMP3, CHMP4A, CHMP5
GOTERM_CC_DIRECT	extracellular exosome	97	4.2e-63	62.3768	6.7	1.2e-60	RPL4, RPL31, APEH, RPL10A, ACTG2, CNDP2, PPP1CB, SLK, PNP, TUBB3, BROX, RPL22, TALDO1, ATP1B1, NCL, RAB35, SMS, HPRT1, EZR, PFN2, CNP, STXBP2, ADH5, DPP4, RAP1B, RAP1A, ALDH3B1, LTA4H, MYH10, MPST, HSPA9, MSN, PA2G4, HSPA2, GNB1, CHMP2A, GNAS, CALR, ANP32B, GALK1, SLC44A4, ARPC1B, PFAS, ATIC, CHMP1B, RNPEP, SPTAN1, ACTR2, SERPINB1, ANXA4, CAD, SORD, RRAS2, NUTF2, RHOA, PSMA5, ACTA2, DDB1, ACTA1, …
GOTERM_CC_DIRECT	cytosol	96	5.9e-27	26.2291	2.7	8.7e-25	RPL4, VPS29, NRP1, RPL31, ARPC1B, RPL10A, APEH, PFAS, ACTG2, HK1, CNDP2, RPL7, PPP1CB, SLK, ATIC, PNP, RPL18A, CHMP1B, SPTAN1, ENOPH1, ACTR2, RPL22, CAD, SORD, TALDO1, NUTF2, RHOA, PSMA5, ACTA2, ACTA1, PSMA3, PSMA4, BDH2, DDAH1, PSMA1, PSMA2, PRKAR1A, RAB35, SMS, CHMP3, CHMP4A, HPRT1, EZR, TKT, GAPDH, IDO1, CHMP5, ALDH9A1, PDXK, SET, GSTP1, VPS4B, STXBP2, ARHGAP18, WDR61, VPS26A, ADH5, PSMA7, GNA…
GOTERM_CC_DIRECT	cytoplasm	85	2.6e-18	17.585	2.3	2.5e-16	RPL4, RPL31, ARPC1B, RPL10A, ACTG2, RPL7, PPP1CB, SLK, PNP, RPL18A, TUBB3, ACTR2, ANXA4, RPL22, CAD, TALDO1, SETSIP, PSMA5, ACTA2, DDB1, PSMA3, PSMA4, BDH2, PSMA1, PSMA2, PRKAR1A, RP2, NCL, CHMP4A, HPRT1, EZR, GAPDH, IDO1, ALDH9A1, PFN2, SET, CNP, GSTP1, VPS4B, ARHGAP18, PSMA7, GNAI1, KLK6, GNAI2, GNA13, PSMB4, RAP1A, PSMB5, GNA11, ALDH3B1, PSMB1, EPS8L2, RPL15, HNRNPA1, RPL18, MYH10, HSPA9, NQO1…
GOTERM_CC_DIRECT	proteasome core complex	10	4.1e-15	14.3872	73.1	3e-13	PSMA5, PSMA3, PSMB4, PSMA4, PSMB5, PSMA1, PSMA2, PSMB1, PSMB8, PSMA7
GOTERM_CC_DIRECT	proteasome complex	11	3e-12	11.5229	29.6	1.8e-10	PSMA5, PSMA3, PSMB4, PSMA4, PSMB5, PSMA1, PSMA2, PSMC1, PSMB1, PSMB8, PSMA7
GOTERM_CC_DIRECT	focal adhesion	19	3e-10	9.52288	6.9	1.5e-08	RPL4, HSPA9, ACTR2, NRP1, RPL31, ARPC1B, RPL22, RRAS2, MSN, RPL10A, RHOA, RPL7, DPP4, GNA13, PPP1CB, ACTC1, CALR, EZR, RPL18
GOTERM_CC_DIRECT	membrane	43	4.6e-09	8.33724	2.6	1.7e-07	RPL4, NRP1, SLC44A4, CNP, RPL31, RPL10A, GNAI2, RPL7, DPP4, RAP1B, GNA13, GANAB, NRAS, ATIC, RPL18A, RPL15, HNRNPA1, RPL18, SPTAN1, ACTR2, SERPINB1, XRCC6, MDH2, BROX, RCC2, CAD, SORD, RRAS2, HSPA2, PA2G4, ATP1B1, ACTC1, PRKAR1A, PSMC1, NCL, GNB1, HNRNPA2B1, GNAS, CHMP2A, CALR, EZR, GAPDH, GALK1
GOTERM_CC_DIRECT	proteasome core complex, alpha-subunit complex	6	4.7e-09	8.3279	83.7	1.7e-07	PSMA5, PSMA3, PSMA4, PSMA1, PSMA2, PSMA7
GOTERM_CC_DIRECT	midbody	12	3.4e-08	7.46852	10	1.1e-06	RALB, RCC2, VPS4B, CHMP1B, CHMP2A, CHMP3, CHMP4A, MYH10, GNAI1, RHOA, GNAI2, CHMP5
GOTERM_CC_DIRECT	ficolin-1-rich granule lumen	10	1.1e-07	6.95861	12.4	3.1e-06	PSMA5, ACTR2, XRCC6, PNP, PSMA2, GSTP1, PSMB1, LTA4H, HMGB1, APEH
GOTERM_CC_DIRECT	cytosolic large ribosomal subunit	8	1.2e-07	6.92082	20.5	3.1e-06	RPL4, RPL18A, RPL31, RPL22, RPL15, RPL10A, RPL18, RPL7
GOTERM_CC_DIRECT	vesicle	11	2e-07	6.69897	9.7	4.9e-06	MYO1D, MYO1B, GSTP1, ALDH3B1, MSN, EPS8L2, VPS26A, EZR, TKT, GAPDH, RHOA
GOTERM_CC_DIRECT	ribonucleoprotein complex	11	3.2e-07	6.49485	9.2	7.3e-06	RPL4, SSB, NCL, RPL22, HNRNPA2B1, HNRNPD, PA2G4, HNRNPA1, GAPDH, HNRNPAB, RPL7
GOTERM_CC_DIRECT	cytosolic ribosome	8	6.7e-07	6.17393	15.9	1.4e-05	RPL4, RPL18A, RPL31, RPL22, RPL15, RPL10A, RPL18, RPL7
GOTERM_CC_DIRECT	amphisome membrane	5	8e-07	6.09691	63.9	1.5e-05	CHMP1B, CHMP2A, CHMP3, CHMP4A, CHMP5
GOTERM_MF_DIRECT	RNA binding	33	6.5e-09	8.18709	3.2	1.9e-06	RPL4, CNP, RPL31, HMGB1, RPL10A, APEH, RPL7, GANAB, RPL18A, LTA4H, RPL15, HNRNPA1, RPL18, HSPA9, NQO1, XRCC6, SSB, MDH2, RCC2, RPL22, PA2G4, HNRNPAB, PSMA1, PSMC1, APEX1, NCL, HNRNPA2B1, HNRNPD, HDGF, CALR, EZR, HNRNPA1L2, FKBP3
GOTERM_MF_DIRECT	endopeptidase activity	10	1.1e-08	7.95861	16.2	1.9e-06	PSMA5, PSMA3, PSMB4, PSMA4, PSMB5, PSMA1, PSMA2, PSMB1, PSMB8, PSMA7
GOTERM_MF_DIRECT	guanyl nucleotide binding	5	7.5e-07	6.12494	64	9.1e-05	GNA13, GNA11, GNAS, GNAI1, GNAI2
GOTERM_MF_DIRECT	GDP binding	8	1.2e-06	5.92082	14.6	0.0001	RAP1B, NRAS, RAP1A, RALB, RAB35, RRAS2, GNAI1, RHOA
GOTERM_MF_DIRECT	GTPase activity	14	1.4e-06	5.85387	5.6	0.0001	RALB, RRAS2, RHOA, GNAI1, GNAI2, GNA13, RAP1B, NRAS, RAP1A, TUBB3, GNA11, RAB35, GNB1, GNAS
GOTERM_MF_DIRECT	threonine-type endopeptidase activity	5	2.2e-06	5.65758	50.3	0.00014	PSMB4, PSMA4, PSMB5, PSMB1, PSMB8
GOTERM_MF_DIRECT	GTP binding	14	5e-06	5.30103	4.9	0.00026	RALB, RRAS2, RHOA, GNAI1, GNAI2, GNA13, RAP1B, NRAS, RAP1A, TUBB3, RP2, GNA11, RAB35, GNAS
GOTERM_MF_DIRECT	G-protein beta/gamma-subunit complex binding	5	1.6e-05	4.79588	32	0.00071	GNA13, GNA11, GNAS, GNAI1, GNAI2
GOTERM_MF_DIRECT	identical protein binding	28	5.4e-05	4.26761	2.3	0.0022	VPS4B, APEH, ADH5, PSMA7, RPL7, DPP4, SLK, PNP, MAT2A, CHMP1B, HNRNPA1, MPST, NQO1, CBX3, TXNRD1, ANXA4, RPL22, CAD, SORD, NUTF2, PSAT1, NCL, HNRNPA2B1, CHMP3, CHMP4A, HPRT1, EZR, GAPDH
GOTERM_MF_DIRECT	protein binding	109	0.00012	3.92082	1.2	0.0045	RPL4, VPS29, RPL31, APEH, RPL10A, RPL7, PPP1CB, SLK, PNP, RPL18A, TUBB3, ARMT1, BROX, RPL22, TALDO1, ATP1B1, C9ORF64, PRKAR1A, NCL, RAB35, MYADM, CHMP4A, HPRT1, EZR, FKBP3, PFN2, SET, CNP, STXBP2, VPS26A, KLK6, DPP4, RAP1B, RAP1A, ALDH3B1, LTA4H, MYH10, MPST, HSPA9, XRCC6, CBX3, RCC2, MSN, PA2G4, HSPA2, GNB1, PIR, CHMP2A, HNRNPD, GNAS, CALR, ANP32B, GALK1, NRP1, ARPC1B, HMGB1, HK1, CHMP1B, SPTAN1…
GOTERM_MF_DIRECT	actin binding	11	0.00015	3.82391	4.6	0.0049	MYO1D, ACTR2, MYO1B, ARPC1B, MSN, EPS8L2, HDGF, EZR, MYH10, SPTAN1, PFN2
GOTERM_MF_DIRECT	structural constituent of ribosome	8	0.00039	3.40894	6	0.012	RPL4, RPL18A, RPL31, RPL22, RPL15, RPL10A, RPL18, RPL7
GOTERM_MF_DIRECT	protein domain specific binding	9	0.00056	3.25181	4.8	0.016	MYO1D, PRKAR1A, CBX3, RCC2, CHMP1B, CHMP2A, EZR, HNRNPA1, RHOA
GOTERM_MF_DIRECT	structural constituent of cytoskeleton	6	0.00097	3.01323	7.9	0.025	ACTR2, ACTA1, TUBB3, ARPC1B, MSN, SPTAN1
GOTERM_MF_DIRECT	G-protein coupled receptor binding	5	0.0016	2.79588	9.9	0.039	GNA13, GNA11, GNAS, GNAI1, GNAI2
